# Supplementary material for: Mesenchymal Stem/Stromal Cells in Three-Dimensional Cell Culture: Ion Homeostasis and Ouabain-Induced Apoptosis
Source: Biomedicines. 2023 Jan 21;11(2):301. doi: 10.3390/biomedicines11020301 (PMC9953635; doi:10.3390/biomedicines11020301)
Supplement: Supplementary file 1 [file biomedicines-11-00301-s001.zip]

Archive with 1 entries (1 files):
- biomedicines-2137611-supplementary.pdf
